# Supplementary material for: Hydrogen inhibits endometrial cancer growth via a ROS/NLRP3/caspase-1/GSDMD-mediated pyroptotic pathway
Source: BMC Cancer. 2020 Jan 10;20:28. doi: 10.1186/s12885-019-6491-6 (PMC6954594; doi:10.1186/s12885-019-6491-6)
Supplement: Supplementary file 4 — Additional file 4. IHC. Expression of pyroptosis-related protein NLRP3, caspase-1, and GSDMD in endometrial cancer tissue by IHC. [file 12885_2019_6491_MOESM4_ESM.xlsx]

## Sheet: IHC
Expression of pyroptosis-related protein NLRP3, caspase-1, and GSDMD in endometrial cancer tissue by IHC
	NLRP3			Caspase-1			GSDMD			IL-1β
	EC	AH	BSE	EC	AH	BSE	EC	AH	BSE	EC	AH		BSE
Negative/weak positive	2	0	1	3	0	6	2	1	4	11	1		3
Medium Positive	3	1	0	5	1	0	7	1	1	2	1		1
Strong Positive	10	2	5	7	2	0	6	1	1	1	1		2
	NLRP3			Caspase-1			GSDMD			IL-1β
	EC	AH	BSE	EC	AH	BSE	EC	AH	BSE	EC	AH		BSE
Negative/weak positive	2	0	1	3	0	6	2	1	4	11	1		3
Medium/Strong Positive	13	3	5	12	3	0	13	2	2	3	2		3
P	0.7659			0.001		0.0219				0.2168
	Number	GSDMD	NLRP3	Caspase1	IL—1β
	CA
	1	+++	+++	+++	++
	2	+	+++	+++	+++
	3	+++	+++	+++	—
	4	++	++	+	—
	5	++	++	++	—
	6	+++	+++	+++	++
	7	++	++	++	+
	8	++	+++	++	+/—
	9	+	+++	+++	++
	10	+++	+++	+	+/—
	11	++	+	++	—
	12	+++	+++	++	—
	13	+++	+++	+++	+
	14	++	+	+	—
	15	++	+++	+++	+
	Atypical Hyperplasia
	1	++	++	+++	+++
	2	+++	+++	+++	+
	3	+	+++	++	++
	Normal
	1	—	+++	—	++
	2	+	+	—	—
	3	+	+++	+	+
	4	+	+++	+	—
	5	—	+++	—	+++
	6	+	+++	—	+++
