# Supplementary material for: Hydrogen inhibits endometrial cancer growth via a ROS/NLRP3/caspase-1/GSDMD-mediated pyroptotic pathway
Source: BMC Cancer. 2020 Jan 10;20:28. doi: 10.1186/s12885-019-6491-6 (PMC6954594; doi:10.1186/s12885-019-6491-6)
Supplement: Supplementary file 5 — Additional file 5. Western Blot. The expression of NLRP3 inflammasome and GSDMD in hydrogen-treated endometrial cancer cells by Western Blot. [file 12885_2019_6491_MOESM5_ESM.xlsx]

## Sheet: Western Blot
The expression of NLRP3 inflammasome and GSDMD in hydrogen-treated endometrial cancer cells by Western Blot
Software:Image J
Fig 3A
	CM			H-CM			CM			H-CM			P
NLRP3/GAPDH	0.732347	0.703456	0.761239	0.888931	0.843567	0.934296	0.749695	0.734436	0.764954	1.05781	1.07689	1.13873	0.007268
ASC/GAPDH	1.0956	1.08767	1.10353	1.19485	1.27649	1.21321	1.0332	1.02346	1.14294	1.34919	1.13476	1.26361	0.006203
pro-caspase-1/GAPDH	0.695254	0.676543	0.713965	0.722561	0.705647	0.739474	0.59539	0.507954	0.682825	1.14423	1.23257	1.05589	0.13403
caspase-1/GAPDH	0.829439	0.812346	0.846532	0.92041	0.903448	0.937372	0.836369	0.803456	0.869283	1.67907	1.46709	1.89104	0.002819
GSDMD/GAPDH	1.07646	1.08648	1.16644	1.27792	1.23448	1.32137	0.771431	0.715789	0.827074	1.66212	1.55679	1.46746	0.01141
Fig 3 B
AN3CA
	CM			H-CM			H-CM+NAC						P
NLRP3	0.91456	0.873807	0.833053	1.17915	1.16754	1.19076	1.00235	1.04501	1.02368				0.000237034
pro-Caspase-1	0.65432	0.600591	0.546862	0.679869	0.710345	0.649392	0.705432	0.705432	0.692158				0.0903159
Caspase-1	0.845321	0.836505	0.82769	1.01275	1.00235	1.02315	0.934567	0.959108	0.946837				2.35632e-05
GSDMDNterm	0.883456	0.812862	0.742268	0.976338	0.985643	0.967034	0.743567	0.769177	0.756372				0.0164483
HEC1A	CM			H-CM			H-CM+NAC						P
NLRP3	0.656162	0.617456	0.694868	0.791346	0.765789	0.816902	0.658944	0.720456	0.6897				0.00724023
Caspase-1	0.803286	0.786574	0.819998	0.825647	0.809567	0.841727	0.667589	0.667589	0.64578				0.0170245
GSDMDNterm	0.473426	0.423457	0.423457	0.756845	0.705468	0.808222	0.745457	0.701457	0.723457				0.000740632
