# Supplementary material for: Hydrogen inhibits endometrial cancer growth via a ROS/NLRP3/caspase-1/GSDMD-mediated pyroptotic pathway
Source: BMC Cancer. 2020 Jan 10;20:28. doi: 10.1186/s12885-019-6491-6 (PMC6954594; doi:10.1186/s12885-019-6491-6)
Supplement: Supplementary file 6 — Additional file 6. MTT and ROS. Cell viability (MTT) and ROS in hydrogen-treated endometrial cancer. [file 12885_2019_6491_MOESM6_ESM.xlsx]

## Sheet: MTT ROS
Cell viability (MTT) and ROS in hydrogen-treated endometrial cancer
MTT assay
	AN3CA
	H-CM			CM
	1	2	3	1	2	3	P
D1	0.234	0.278	0.314	0.298	0.288	0.302	0.4289
D2	0.289	0.281	0.391	0.451	0.498	0.401	0.0453
D3	0.313	0.342	0.335	0.501	0.511	0.542	0.0002
D4	0.397	0.351	0.341	0.612	0.632	0.678	0.0004
D5	0.401	0.405	0.411	0.876	0.796	0.878	8e-05
	HEC1A
	H-CM			CM
	1	2	3	1	2	3	P
D1	0.334	0.378	0.404	0.398	0.418	0.423	0.1333
D2	0.313	0.356	0.378	0.564	0.567	0.534	0.00069
D3	0.403	0.432	0.421	0.598	0.594	0.587	4.2e-05
D4	0.532	0.567	0.578	0.689	0.763	0.713	0.00325
D5	0.612	0.622	0.643	0.808	0.812	0.832	8.3e-05
	Ishikawa
	H-CM			CM
	1	2	3	1	2	3	P
D1	0.145	0.178	0.194	0.245	0.288	0.278	0.007241
D2	0.202	0.213	0.234	0.367	0.378	0.401	0.00027
D3	0.267	0.278	0.27	0.432	0.456	0.476	0.000153
D4	0.314	0.334	0.356	0.546	0.578	0.598	0.000248
D5	0.443	0.547	0.509	0.712	0.708	0.765	0.00299
ROS
ROS and mtROS:Hydrogen-activated ROS generation is associated with increased expression of the NLRP3 inflammasome in endometrial cancer cells
ROS: DCFH-DA method
HEC1A
	M1	M	ALL	ROS (%)	AVERAGE	STDEV	P-value
CM	96.76	3.24	100	96.76	96.65	0.3235	0.00158428
	96.28	3.72	100	96.28
	96.91	3.09	100	96.91
H-CM	98.3	1.7	100	98.3	98.22	0.1487
	98.05	1.95	100	98.05
	98.31	1.69	100	98.3
Mean FL1-A
		1	2	3	AVERAGE	STDEV	P-value
	HEC1A
	CM	82173.1	80531.5	78562.9	80423	1044
	H-CM	111973	110492	111682	111382	453	<0.0001
	H-CM+NAC	75355.4	70326.6	88843.4	78175	5528
	AN3CA
	CM	340865	365464	379568	361966	11309
	H-CM	1.09802e+06	1.00181e+06	966520	1022116	39294	<0.0001
	H-CM+NAC	511843	546271	541915	533343	108234
	Ishikawa
	CM	478130	491804	509769	493234	9161
	H-CM	2.35654e+06	2.19122e+06	2.09481e+06	2214189	76421	<0.0001
	H-CM+NAC	616794	639541	641581	632639	7944
mtROS:MitoSOXTMRed assay method
Ishikawa
	Group	MitoSOX Red Value			OD experimential group/OD negative group			（OD experimential group/OD negative group ）AVERAGE		P	STD
1	CM	1918	1916	1899	0.839	0.838	0.831	0.836	0.0043589	<0.0001	0.003
2	H-CM	2272	2296	2290	0.994	1.004	1.002	1	0.00546369
3	H-CM+MCC950	1844	1847	1856	0.807	0.808	0.812	0.809	0.00264575	0.0008	0.001528
4	H-CM+LPS	2037	2037	2035	0.891	0.891	0.89	0.8907	0.00057735	<0.0001	3.3e-05
5	H-CM+NAC	2202	2209	2199	0.963	0.966	0.962	0.9637	0.00208167	<0.0001	0.001202
HEC1A
	Group	MitoSOX Red Value			OD experimential group/OD negative group			（OD experimential group/OD negative group ）AVERAGE	P value
1	CM	4723	4800	4753	0.993	1.009	0.999	1.00033	0.0080829
2	H-CM	6304	6226	6343	1.325	1.308	1.333	1.322	0.0127671
AN3CA
	Group	MitoSOX Red Value			OD experimential group/OD negative group			（OD experimential group/OD negative group ）AVERAGE	P value
1	CM	5663	5592	5605	1.008	0.995	0.997	1	0.007
2	H-CM	10614	10673	10578	1.889	1.899	1.882	1.89	0.008544
