# Supplementary material for: Hydrogen inhibits endometrial cancer growth via a ROS/NLRP3/caspase-1/GSDMD-mediated pyroptotic pathway
Source: BMC Cancer. 2020 Jan 10;20:28. doi: 10.1186/s12885-019-6491-6 (PMC6954594; doi:10.1186/s12885-019-6491-6)
Supplement: Supplementary file 7 — Additional file 7. PI and TUNEL assay. Hydrogen-induced ROS and NLRP3 inflammasome-mediated pyroptosis in endometrial cancer by PI and TUNEL assay. [file 12885_2019_6491_MOESM7_ESM.xlsx]

## Sheet: PI TUNEL
Hydrogen-induced ROS and NLRP3 inflammasome-mediated pyroptosis in endometrial cancer by PI and TUNEL assay
PI
	CM			H-CM
Ishikawa	1	2	2	11	9	8
HEC1A	1	3	4	12	9	7
TUNEL
Ishikawa
	Group	total cell	Tunel positive cell	Tunel positive %	Mean Tunel positive %	STDEV	Group vs(T-Test)	P-value	Group vs(T-Test)	P-value
1	CM	89	3	0.0337	0.0279	0.01
		76	2	0.0263
		127	3	0.0236
2	H-CM	131	9	0.0687	0.0595	0.01	2 vs 1	0.00816721
		143	7	0.049
		164	10	0.061
3	H-CM+MCC950	124	5	0.0403	0.0378	0.01	3 vs 2	0.046
		141	4	0.0282
		134	6	0.0448
4	H-CM+LPS	151	12	0.0795	0.0876	0.02	4 vs 1	0.00346	4 vs 2, 0.0603; 3 vs 5 0.0021	0.0603
		151	16	0.106
		129	10	0.0775
5	H-CM+NAC	168	4	0.0238	0.021	0	5 vs 2	0.00327638	5 vs 2	0.00327638
		134	3	0.0224
		179	3	0.0168
HEC1A
	Group	total cell	Tunel positive cell	Tunel positive %	Mean Tunel positive %	STDEV	Group vs(T-Test)	P-value	Group vs(T-Test)	P-value
1	CM	401	9	0.0224439	0.0216	0
		421	8	0.0190024
		410	7	0.0170732
		409	10	0.0244499
		390	9	0.0230769
		380	9	0.0236842
2	H-CM	413	15	0.0363196	0.034	0.01	2 vs 1	0.00213362
		398	16	0.040201
		408	9	0.0220588
		367	11	0.0299728
		400	15	0.0375
		423	16	0.0378251
3	H-CM+MCC950	411	16	0.0389294	0.0342	0	3 vs 2	0.943438	3 vs 5	1e-06
		467	14	0.0299786
		420	14	0.0333333
		415	15	0.0361446
		439	14	0.0318907
		458	16	0.0349345
4	H-CM+LPS	399	13	0.0325815	0.0372	0.01	4 vs 2	0.473071	4 vs 5	0.0041
		448	18	0.0401786
		418	19	0.0454545
		422	15	0.035545
		415	10	0.0240964
		439	20	0.0455581
5	H-CM+NAC	440	10	0.0227273	0.0241	0	5 vs 2	0.0076836
		429	10	0.02331
		415	9	0.0216867
		459	10	0.0217865
		444	12	0.027027
		430	12	0.027907
