# Supplementary material for: Hydrogen inhibits endometrial cancer growth via a ROS/NLRP3/caspase-1/GSDMD-mediated pyroptotic pathway
Source: BMC Cancer. 2020 Jan 10;20:28. doi: 10.1186/s12885-019-6491-6 (PMC6954594; doi:10.1186/s12885-019-6491-6)
Supplement: Supplementary file 8 — Additional file 8. GSDMD shRNA. Identification of GSDMD as a required component for pyroptosis (GSDMD shRNA). [file 12885_2019_6491_MOESM8_ESM.xlsx]

## Sheet: GSDMD shRNA
Identification of GSDMD as a required component for pyroptosis (GSDMD shRNA)
Target	Target1	Target2	Target3
	LV-GSDMD-RNAi(71359-11)	LV-GSDMD-RNAi(71360-1)	LV-GSDMD-RNAi(71361-1)
Raw Data
Group 1
		Include	Color	Pos	Name	Cp	Concentration	Standard	Status		Include	Color	Pos	Name	Tm1	Tm2	Status
		TRUE	255	A13	0	12.46		0			TRUE	255	A13	0	85.39
		TRUE	255	A14	0	12.47		0			TRUE	255	A14	0	85.38
		TRUE	255	A15	0	12.56		0			TRUE	255	A15	0	85.42
		TRUE	255	B13	0	12.58		0			TRUE	255	B13	0	85.31
		TRUE	255	B14	0	12.8		0			TRUE	255	B14	0	85.37
		TRUE	255	B15	0	12.74		0			TRUE	255	B15	0	85.41
		TRUE	255	C13	0	12.75		0			TRUE	255	C13	0	85.31
		TRUE	255	C14	0	12.9		0			TRUE	255	C14	0	85.33
		TRUE	255	C15	0	12.93		0			TRUE	255	C15	0	85.37
		TRUE	255	D13	0	12.76		0			TRUE	255	D13	0	85.29
		TRUE	255	D14	0	12.81		0			TRUE	255	D14	0	85.32
		TRUE	255	D15	0	12.85		0			TRUE	255	D15	0	85.35
		TRUE	255	E13	0	12.92		0			TRUE	255	E13	0	85.25
		TRUE	255	E14	0	12.99		0			TRUE	255	E14	0	85.28
		TRUE	255	E15	0	13.07		0			TRUE	255	E15	0	85.33
		TRUE	255	A10	1	24.1		0			TRUE	255	A10	1	86.1
		TRUE	255	A11	1	24.08		0			TRUE	255	A11	1	86.16
		TRUE	255	A12	1	24.22		0			TRUE	255	A12	1	86.14
		TRUE	255	B10	1	23.57		0			TRUE	255	B10	1	86.1
		TRUE	255	B11	1	23.5		0			TRUE	255	B11	1	86.09
		TRUE	255	B12	1	23.78		0			TRUE	255	B12	1	86.13
		TRUE	255	C10	1	25.52		0			TRUE	255	C10	1	86.05
		TRUE	255	C11	1	25.75		0			TRUE	255	C11	1	86.04
		TRUE	255	C12	1	25.47		0			TRUE	255	C12	1	86.07
		TRUE	255	D10	1	24.29		0			TRUE	255	D10	1	86.08
		TRUE	255	D11	1	23.95		0			TRUE	255	D11	1	86.07
		TRUE	255	D12	1	23.96		0			TRUE	255	D12	1	86.04
		TRUE	255	E10	1	25.55		0			TRUE	255	E10	1	86.04
		TRUE	255	E11	1	25.62		0			TRUE	255	E11	1	85.99
		TRUE	255	E12	1	25.57		0			TRUE	255	E12	1	86.04
Group 2
		Include	Color	Pos	Name	Cp	Concentration	Standard	Status		Include	Color	Pos	Name	Tm1	Tm2	Status
		TRUE	255	A13	0	12.46		0			TRUE	255	A13	0	85.39
		TRUE	255	A14	0	12.47		0			TRUE	255	A14	0	85.38
		TRUE	255	A15	0	12.56		0			TRUE	255	A15	0	85.42
		TRUE	255	F13	0	12.98		0			TRUE	255	F13	0	85.25
		TRUE	255	F14	0	12.98		0			TRUE	255	F14	0	85.28
		TRUE	255	F15	0	13.02		0			TRUE	255	F15	0	85.33
		TRUE	255	G13	0	12.9		0			TRUE	255	G13	0	85.28
		TRUE	255	G14	0	12.92		0			TRUE	255	G14	0	85.28
		TRUE	255	G15	0	12.95		0			TRUE	255	G15	0	85.33
		TRUE	255	H13	0	12.76		0			TRUE	255	H13	0	85.31
		TRUE	255	H14	0	12.59		0			TRUE	255	H14	0	85.32
		TRUE	255	H15	0	12.67		0			TRUE	255	H15	0	85.34
		TRUE	255	I13	0	12.86		0			TRUE	255	I13	0	85.3
		TRUE	255	I14	0	12.81		0			TRUE	255	I14	0	85.3
		TRUE	255	I15	0	12.88		0			TRUE	255	I15	0	85.33
		TRUE	255	A10	1	24.1		0			TRUE	255	A10	1	86.1
		TRUE	255	A11	1	24.08		0			TRUE	255	A11	1	86.16
		TRUE	255	A12	1	24.22		0			TRUE	255	A12	1	86.14
		TRUE	255	F10	1	24.26		0			TRUE	255	F10	1	86
		TRUE	255	F11	1	24.52		0			TRUE	255	F11	1	85.99
		TRUE	255	F12	1	24.23		0			TRUE	255	F12	1	86.03
		TRUE	255	G10	1	26.03		0			TRUE	255	G10	1	86.05
		TRUE	255	G11	1	25.93		0			TRUE	255	G11	1	86.03
		TRUE	255	G12	1	26.05		0			TRUE	255	G12	1	86.05
		TRUE	255	H10	1	23.68		0			TRUE	255	H10	1	86.07
		TRUE	255	H11	1	23.66		0			TRUE	255	H11	1	86.06
		TRUE	255	H12	1	23.51		0			TRUE	255	H12	1	86.09
		TRUE	255	I10	1	25.1		0			TRUE	255	I10	1	86.08
		TRUE	255	I11	1	25.1		0			TRUE	255	I11	1	86.05
		TRUE	255	I12	1	25.11		0			TRUE	255	I12	1	86.02
Group 3
		Include	Color	Pos	Name	Cp	Concentration	Standard	Status		Include	Color	Pos	Name	Tm1	Tm2	Status
		TRUE	255	A13	0	12.46		0			TRUE	255	A13	0	85.39
		TRUE	255	A14	0	12.47		0			TRUE	255	A14	0	85.38
		TRUE	255	A15	0	12.56		0			TRUE	255	A15	0	85.42
		TRUE	255	J13	0	12.76		0			TRUE	255	J13	0	85.28
		TRUE	255	J14	0	12.8		0			TRUE	255	J14	0	85.23
		TRUE	255	J15	0	12.92		0			TRUE	255	J15	0	85.31
		TRUE	255	K13	0	12.81		0			TRUE	255	K13	0	85.24
		TRUE	255	K14	0	13.08		0			TRUE	255	K14	0	85.24
		TRUE	255	K15	0	13.01		0			TRUE	255	K15	0	85.3
		TRUE	255	L13	0	12.93		0			TRUE	255	L13	0	85.23
		TRUE	255	L14	0	13.03		0			TRUE	255	L14	0	85.24
		TRUE	255	L15	0	13.04		0			TRUE	255	L15	0	85.29
		TRUE	255	M13	0	13.18		0			TRUE	255	M13	0	85.25
		TRUE	255	M14	0	13.16		0			TRUE	255	M14	0	85.26
		TRUE	255	M15	0	13.27		0			TRUE	255	M15	0	85.29
		TRUE	255	A10	1	24.1		0			TRUE	255	A10	1	86.1
		TRUE	255	A11	1	24.08		0			TRUE	255	A11	1	86.16
		TRUE	255	A12	1	24.22		0			TRUE	255	A12	1	86.14
		TRUE	255	J10	1	23.68		0			TRUE	255	J10	1	86.03
		TRUE	255	J11	1	23.78		0			TRUE	255	J11	1	85.99
		TRUE	255	J12	1	23.79		0			TRUE	255	J12	1	86.03
		TRUE	255	K10	1	26.23		0			TRUE	255	K10	1	86
		TRUE	255	K11	1	26.17		0			TRUE	255	K11	1	86.01
		TRUE	255	K12	1	26.18		0			TRUE	255	K12	1	85.98
		TRUE	255	L10	1	23.29		0			TRUE	255	L10	1	86
		TRUE	255	L11	1	23.31		0			TRUE	255	L11	1	85.97
		TRUE	255	L12	1	23.53		0			TRUE	255	L12	1	85.99
		TRUE	255	M10	1	25.55		0			TRUE	255	M10	1	86.01
		TRUE	255	M11	1	25.61		0			TRUE	255	M11	1	86.03
		TRUE	255	M12	1	25.58		0			TRUE	255	M12	1	85.98
Data analysis（2-∆∆Ct）
Group 1
	Sample NO.	Group Mark	Data analysis								Complex hole difference
			GAPDH	GSDMD	∆Ct	-∆∆Ct	2-∆∆Ct	Abundance of expression	STDEV.	p value	Reference gene	Tagart gene	Knock down efficiency	Mean Knock down efficiency
	2324	CON	12.46	24.1	11.64	-0.73	0.602904	0.60436	0.0105599		0.1	0.14
			12.47	24.08	11.61	-0.7	0.615572
			12.56	24.22	11.66	-0.75	0.594604
	2325	NC -1	12.58	23.57	10.99	-0.08	0.946058	1.00553	0.131898		0.22	0.28
			12.8	23.5	10.7	0.21	1.15669
			12.74	23.78	11.04	-0.13	0.913831
	2326	KD1-1	12.75	25.52	12.77	-1.86	0.275476	0.286394	0.0326354	0.000786234	0.18	0.28	0.713606	0.536
			12.9	25.75	12.85	-1.94	0.260616
			12.93	25.47	12.54	-1.63	0.323088
	2327	KD2-1	12.76	24.29	11.53	-0.62	0.650671	0.791285	0.122105	0.1079	0.09	0.34	0.208715
			12.81	23.95	11.14	-0.23	0.852635
			12.85	23.96	11.11	-0.2	0.870551
	2328	KD3-1	12.92	25.55	12.63	-1.72	0.303549	0.31309	0.0165253	0.0109401	0.15	0.07	0.68691
			12.99	25.62	12.63	-1.72	0.303549
			13.07	25.57	12.5	-1.59	0.332171
Group 2
	Sample NO.	Group Mark	Data analysis								Complex hole difference
			GAPDH	GSDMD	∆Ct	-∆∆Ct	2-∆∆Ct	Abundance of expression	STDEV.	p value	Reference gene	Tagart gene	Knock down efficiency	Mean Knock down efficiency
	2324	CON	12.46	24.1	11.64	-0.296667	0.814131	0.816097	0.0142595		0.1	0.14
			12.47	24.08	11.61	-0.266667	0.831238
			12.56	24.22	11.66	-0.316667	0.802923
	2329	NC -2	12.98	24.26	11.28	0.0633333	1.04488	1.00476	0.11739		0.04	0.29
			12.98	24.52	11.54	-0.196667	0.872564
			13.02	24.23	11.21	0.133333	1.09682
	2330	KD1-2	12.9	26.03	13.13	-1.78667	0.289841	0.300251	0.0131145	0.00849373	0.05	0.12	0.699749	0.282
			12.92	25.93	13.01	-1.66667	0.31498
			12.95	26.05	13.1	-1.75667	0.295931
	2331	KD2-2	12.76	23.68	10.92	0.423333	1.34102	1.32237	0.105686	0.0252886	0.17	0.17	-0.322368
			12.59	23.66	11.07	0.273333	1.2086
			12.67	23.51	10.84	0.503333	1.41748
	2332	KD3-2	12.86	25.1	12.24	-0.896667	0.537126	0.532273	0.0117909	0.0191199	0.07	0.01	0.467727
			12.81	25.1	12.29	-0.946667	0.51883
			12.88	25.11	12.23	-0.886667	0.540862
Group 3
	Sample NO.	Group Mark	Data analysis								Complex hole difference
			GAPDH	GSDMD	∆Ct	-∆∆Ct	2-∆∆Ct	Abundance of expression	STDEV.	p value	Reference gene	Tagart gene	Knock down efficiency	Mean Knock down efficiency
	2324	CON	12.46	24.1	11.64	-0.716667	0.608502	0.609971	0.0106579		0.1	0.14
			12.47	24.08	11.61	-0.686667	0.621288
			12.56	24.22	11.66	-0.736667	0.600124
	2333	NC -3	12.76	23.68	10.92	0.00333333	1.00231	1.00049	0.0381212		0.16	0.11
			12.8	23.78	10.98	-0.0566667	0.961483
			12.92	23.79	10.87	0.0533333	1.03766
	2334	KD1-3	12.81	26.23	13.42	-2.49667	0.177186	0.20354	0.0236011	6.63194e-06	0.27	0.06	0.79646	0.323
			13.08	26.17	13.09	-2.16667	0.222725
			13.01	26.18	13.17	-2.24667	0.21071
	2335	KD2-3	12.93	23.29	10.36	0.563333	1.47768	1.46332	0.10652	0.00209427	0.11	0.24	-0.463321
			13.03	23.31	10.28	0.643333	1.56193
			13.04	23.53	10.49	0.433333	1.35035
	2336	KD3-3	13.18	25.55	12.37	-1.44667	0.366868	0.365465	0.0177262	1.26833e-05	0.11	0.06	0.634535
			13.16	25.61	12.45	-1.52667	0.347078
			13.27	25.58	12.31	-1.38667	0.382447
RT00014450	GSDMD
GENE溶解曲线图
