# Supplementary material for: Hydrogen inhibits endometrial cancer growth via a ROS/NLRP3/caspase-1/GSDMD-mediated pyroptotic pathway
Source: BMC Cancer. 2020 Jan 10;20:28. doi: 10.1186/s12885-019-6491-6 (PMC6954594; doi:10.1186/s12885-019-6491-6)
Supplement: Supplementary file 9 — Additional file 9. LDH. Hydrogen treatment upregulated LDH release in endometrial cancer cells. [file 12885_2019_6491_MOESM9_ESM.xlsx]

## Sheet: LDH
Hydrogen treatment upregulated LDH release in endometrial cancer cells
		LDH
LDH			ELISA				LDH
			HEC1A	AN3CA	Ishikawa		HEC1A	AN3CA	Ishikawa
		CM
		CM+siGSDMD			y				y
		H-CM	y	y	n		y	y	y
		H-CM+siGSDMD	x	x	y		x	x	y
		H-CM+LPS+nigericin	y	y	n		y	y	y
		H-CM+LPS+nigericin+siGSDMD	x	x	n		x	x	n
		H-CM+NAC	y	y	n		n	y	y
		H-CM+NAC+siGSDMD	x	x	y		x	x	x
		H-CM+MCC950	n	y	n		n	y	y
		H-CM+VX-765	n	y	n		n	y	y
Ishikawa		OD490/Effector Average	OD490/Effector Stdev.	OD490/Y Average	OD490/CON Auto Release Average	Cell Death/Effector Average
	Ishikawa+DMEM	0.252629	0.00285519	0.551167	0.252629	0
	Ishikawa+DMEM+Hydrogen	0.3018	0.0061			0.197182
	Ishikawa+DMEM+Hydrogen+MCC950	0.2561	0.00485695			0.011762
	Ishikawa+DMEM+Hydrogen+LPS+nigericin	0.31491	0.00810989			0.263614
	Ishikawa+DMEM+Hydrogen+VX-765	0.251867	0.00846897			-0.0025485
	Ishikawa+DMEM+Hydrogen+NAC	0.254233	0.00321921			0.00540153
RNAi-GSDMD-Ishikawa		OD490/Effector Average	OD490/Effector Stdev.	OD490/Y Average	OD490/CON Auto Release Average	Cell Death/Effector Average
	RNAi-GSDMD-Ishikawa+DMEM	0.250416	0.000727283	0.5277	0.250416	0
	RNAi-GSDMD-Ishikawa+DMEM+Hydrogen	0.263067	0.00770347			0.0478054
	RNAi-GSDMD-Ishikawa+DMEM+Hydrogen+LPS and nigericin	0.283767	0.00533042			0.136721
HEC-1A		OD490/Effector Average	OD490/Effector Stdev.	OD490/Y Average	OD490/CON Auto Release Average	Cell Death/Effector Average
	HEC-1A+DMEM	0.228156	0.00632701	0.746233	0.228156	0
	HEC-1A+DMEM+Hydrogen	0.2385	0.00302655			0.0203722
	HEC-1A+DMEM+Hydrogen+MCC950	0.2518	0.00869713			0.0478196
	HEC-1A+DMEM+Hydrogen+LPS+nigericin	0.258967	0.00432473			0.0632309
	HEC-1A+DMEM+Hydrogen+VX-765	0.2549	0.0133101			0.0544307
	HEC-1A+DMEM+Hydrogen+NAC	0.300133	0.00679878			0.161347
AN3CA		OD490/Effector Average	OD490/Effector Stdev.	OD490/Y Average	OD490/CON Auto Release Average	Cell Death/Effector Average
	AN3CA+DMEM	0.259486	0.010039	0.655133	0.259486	0
	AN3CA+DMEM+Hydrogen	0.255167	0.00210318			-0.0107994
	AN3CA+DMEM+Hydrogen+MCC950	0.244967	0.0113315			-0.0353987
	AN3CA+DMEM+Hydrogen+LPS+nigericin	0.315657	0.0124221			0.165462
	AN3CA+DMEM+Hydrogen+VX-765	0.252233	0.00470354			-0.0180013
	AN3CA+DMEM+Hydrogen+NAC	0.31647	0.010846			0.168261
	Culture+Target maximun release（Ishikawa）	0.565	0.5349	0.5536
	Culture+Target maximun release（RNAi-GSDMD-Ishikawa）	0.5379	0.4944	0.5508
HEC1A					OD490/Effector Average	OD490/Effector Stdev.	OD490/Y Average	OD490/CON Auto Release Average				Cell Death/Effector Average		Group vs	P value	Group vs	P value
1	HEC-1A+DMEM	0.233356	0.221112	0.230001			0.746233	0.228156	0	0	0	0	0
2	HEC-1A+DMEM+hydrogen	0.2361	0.2375	0.2419					1.56	1.84	2.73	2.043	0.611	2 vs 1	0.0285
3	HEC-1A+DMEM+hydrogen+LPS+nigericin	0.3075	0.2988	0.2941					18.08	15.79	14.58	16.15	1.778	3 vs 2	0.009		3 vs 1	0.0004
4	HEC-1A+DMEM+hydrogen+LPS+NAC	0.2544	0.263	0.2595					5.34	7.21	6.44	1.33	0.115	4vs 2	0.1493		4 vs 1	0.0025
5	HEC-1A+DMEM+hydrogen+MCC950	0.2418	0.2576	0.256					2.7	6.03	5.68	4.803	1.83	5 vs 2	0.0894		5 vs 1	0.0451
6	HEC-1A+DMEM+hydrogen+VX-765	0.2685	0.2419	0.2543					8.44	2.73	5.31	5.493	2.859	6 vs 2	0.1927		6 vs 1	0.0797
	Culture+Target maximun release（HEC1A）	0.6534	0.8273	0.758
AN3CA					OD490/Y Average	OD490/CON Auto Release Average	OD490/Y Average	OD490/CON Auto Release Average				Cell Death/Effector Average		Group vs	P value	Group vs	P value
	AN3CA+DMEM	0.258459	0.269999	0.25			0.65513319	0.259486042	0	0	0	0	0
	AN3CA+DMEM+hydrogen	0.3274	0.3163	0.30571					20.72	16.77	13.23	16.907	3.747	2 vs 1	0.0161
	AN3CA+DMEM+hydrogen+LPS+nigericin	0.3296	0.3116	0.30577					21.54	15.17	13.25	16.653	4.339	3 vs 2	0.756	3 vs 1	0.0219
	AN3CA+DMEM+hydrogen+NAC	0.253	0.2553	0.2572					-1.61	-1.05	-0.57	-1.077	0.521	4 vs 2	0.0183	4 vs 1	0.0698
	AN3CA+DMEM+hydrogen+MCC950	0.2576	0.2416	0.2357					-0.47	-4.33	-5.67	-3.49	2.7	5 vs 2	0.0013	5 vs 1	0.1545
	AN3CA+DMEM+hydrogen+VX-765	0.2574	0.2482	0.2511					-0.52	-2.77	-2.08	-1.79	1.153	6 vs 2	0.0088	6 vs 1	0.1149
	Culture+Target maximun release（AN3CA）	0.6582	0.6683	0.6389
Ishikawa
Ishikawa					OD490/Effector Average	OD490/Effector Stdev.	OD490/Y Average	OD490/CON Auto Release Average				Cell Death/Effector Average		Group vs	P value	Group vs	P value				<>	1	2	3	4	5	6	7	8	9	10	11	12
1	Ishikawa+DMEM	0.255667	0.25	0.252222			0.539433324	0.252629436	0	0	0	0	0								A	Ishikawa+DMEM			Ishikawa+DMEM+hydrogen			RNAi-GSDMD-Ishikawa+DMEM			RNAi-GSDMD-Ishikawa+DMEM+hydrogen
2	Ishikawa+DMEM+hydrogen	0.3027	0.2953	0.3074					21.15	17.48	23.6	20.743	3.08	2 vs 1	0.0073						B	Ishikawa+DMEM+hydrogen+MCC950			Ishikawa+DMEM+hydrogen+LPS+nigericin
3	Ishikawa+DMEM+hydrogen+LPS+nigericin	0.3171	0.3217	0.30593					29	31.72	22.83	28.85	4.555	3 vs 2	0.2438	3 vs 1	0.0088				C	Ishikawa+DMEM+hydrogen+VX-765			Ishikawa+DMEM+hydrogen+NAC						RNAi-GSDMD-Ishikawa+DMEM+hydrogen+NAC
4	Ishikawa+DMEM+hydrogen+NAC	0.255	0.2507	0.257					0.83	-0.67	1.55	0.57	1.133	4 vs 2	0.0031						D	Culture+Target maximun release（Ishikawa）						Culture+Target maximun release（RNAi-GSDMD-Ishikawa）
5	Ishikawa+DMEM+hydrogen+MCC950	0.2511	0.2608	0.2564					-0.53	2.93	1.33	1.243	1.732	5 vs 2	0.0158						E	Culture+Target maximun release（HEC-1A）						Culture+Target maximun release（AN3CA）
6	Ishikawa+DMEM+hydrogen+VX-765	0.2535	0.2427	0.2594					0.3	-3.35	2.42	-0.21	2.919	6 vs 2	<0.0001						F	HEC-1A+DMEM			HEC-1ADMEM+hydrogen			AN3CA+DMEM			AN3CA+DMEM+hydrogen
7	RNAi-GSDMD-Ishikawa+DMEM	0.251256	0.249991	0.25					-0.48	-0.91	-0.91	-0.767	0.248	7 vs 1	0.0332						G	HEC-1A+DMEM+hydrogen+MCC950，			HEC-1A+DMEM+hydrogen+LPS+nigericin			AN3CA+DMEM+hydrogen+MCC950，			AN3CA+DMEM+hydrogen+LPS+nigericin
8	RNAi-GSDMD-Ishikawa+DMEM+hydrogen	0.2555	0.2709	0.2628					1.01	6.8	3.68	3.83	2.898	8 vs 7	0.1247	8 vs 2	0.0323				H	HEC-1A+DMEM+hydrogen+VX-765			HEC-1A+DMEM+hydrogen+NAC			AN3CA+DMEM+hydrogen+VX-765			AN3CA+DMEM+hydrogen+NAC
9	RNAi-GSDMD-Ishikawa+DMEM+hydrogen+nigericin	0.2859	0.2877	0.2777					13.12	13.93	9.58	12.21	2.313	9 vs 8	0.0477	9 vs 3	0.007
																						Culture+Target（Effector）
	Culture+Target maximun release（Ishikawa）	0.565	0.5349	0.5536																		Culture+CON（CON Auto Release）
	Culture+Target maximun release（RNAi-GSDMD-Ishikawa）	0.5379	0.4944	0.5508																		Culture+CON maximun release（Y）
Application: Tecan i-control				Tecan i-control , 1.11.1.0
Device: infinite 200Pro				Serial number: 1412003460				Serial number of connected stacker:
Firmware: V_3.37_07/12_Infinite (Jul 20 2012/13.56.47)				MAI, V_3.37_07/12_Infinite (Jul 20 2012/13.56.47)
Date:	2019-03-21
Time:	17:44:37
System				GC0100244
User				GENECHEM\fjia
Plate				Costar 96 Flat Bottom White Polystyrene Cat. No.: 3600/3362/3917/3912/3922/3596 [COS96fw.pdfx]
Plate-ID (Stacker)
Shaking (Linear) Duration:				1	s
Shaking (Linear) Amplitude:				1	mm
Label: Label2
Mode				Absorbance
Wavelength				620	nm
Bandwidth				9	nm
Number of Flashes				25
Settle Time				0	ms
Part of Plate				A1-C12; D9-E11; F1-H12
Start Time:	2019/3/21 17:44:39
	Temperature: -- °C
<>	1	2	3	4	5	6	7	8	9	10	11	12
A	0.255667	0.25	0.252222	0.3027	0.2953	0.3074	0.251256	0.249991	0.25	0.2555	0.2709	0.2628
B	0.2511	0.2608	0.2564	0.3171	0.3217	0.30593	0.2637	0.2702	0.2567	0.3185	0.3102	0.30593
C	0.2535	0.2427	0.2594	0.255	0.2507	0.257	0.2527	0.2524	0.258	0.2859	0.2877	0.2777
D	0.565	0.5349	0.5536				0.5379	0.4944	0.5508
E	0.6534	0.8273	0.758				0.6582	0.6683	0.6389
F	0.233356	0.221112	0.230001	0.2361	0.2375	0.2419	0.258459	0.269999	0.25	0.3274	0.3163	0.30571
G	0.2418	0.2576	0.256	0.3075	0.2988	0.2941	0.2576	0.2416	0.2357	0.3296	0.3116	0.30577
H	0.2685	0.2419	0.2543	0.2544	0.263	0.2595	0.2574	0.2482	0.2511	0.253	0.2553	0.2572
End Time:	2019/3/21 17:45:42
<>	1	2	3	4	5	6	7	8	9	10	11	12
A	Ishikawa+DMEM			Ishikawa+DMEM+hydrogen			RNAi-GSDMD-Ishikawa+DMEM			RNAi-GSDMD-Ishikawa+DMEM+hydrogen
B	Ishikawa+DMEM+hydrogen+MCC950，			Ishikawa+DMEM+hydrogen+LPS+nigericin
C	Ishikawa+DMEM+hydrogen+VX-765			Ishikawa+DMEM+hydrogen+NAC						RNAi-GSDMD-Ishikawa+DMEM+富氢水+nigericin
D	Culture+Target maximun release（Ishikawa）						Culture+Target maximun release（RNAi-GSDMD-Ishikawa）
E	Culture+Target maximun release（HEC-1A）						Culture+Target maximun release（AN3CA）
F	HEC-1A+DMEM			HEC-1ADMEM+hydrogen			AN3CA+DMEM			AN3CA+DMEM+hydrogen
G	HEC-1A+DMEM+hydrogen+MCC950，			HEC-1A+DMEM+hydrogen+LPS+尼日亚菌素			AN3CA+DMEM+hydrogen+MCC950，			AN3CA+DMEM+hydrogen+LPS+nigericin
H	HEC-1A+DMEM+hydrogen+VX-765			HEC-1A+DMEM+hydrogen+NAC			AN3CA+DMEM+hydrogen+VX-765			AN3CA+DMEM+hydrogen水+NAC
<>	1	2	3	4	5	6	7	8	9	10	11	12
A	Ishikawa+DMEM			Ishikawa+DMEM+hydrogen			RNAi-GSDMD-Ishikawa+DMEM			RNAi-GSDMD-Ishikawa+DMEM+hydrogen
B	Ishikawa+DMEM+hydrogen+MCC950			Ishikawa+DMEM+hydrogen+LPS+nigericin
C	Ishikawa+DMEM+hydrogen+VX-765			Ishikawa+DMEM+hydrogen+NAC						RNAi-GSDMD-Ishikawa+DMEM+hydrogen+NAC
D	Culture+Target maximun release（Ishikawa）						Culture+Target maximun release（RNAi-GSDMD-Ishikawa）
E	Culture+Target maximun release（HEC-1A）						Culture+Target maximun release（AN3CA）
F	HEC-1A+DMEM			HEC-1ADMEM+hydrogen			AN3CA+DMEM			AN3CA+DMEM+hydrogen
G	HEC-1A+DMEM+hydrogen+MCC950，			HEC-1A+DMEM+hydrogen+LPS+nigericin			AN3CA+DMEM+hydrogen+MCC950，			AN3CA+DMEM+hydrogen+LPS+nigericin
H	HEC-1A+DMEM+hydrogen+VX-765			HEC-1A+DMEM+hydrogen+NAC			AN3CA+DMEM+hydrogen+VX-765			AN3CA+DMEM+hydrogen+NAC
	Culture+Target（Effector）
	Culture+CON（CON Auto Release）
	Culture+CON maximun release（Y）
	Target cell and CON cell：96 hole density 80%。
	Group			System Form
	CON Auto Release			Culture 100uL+CON cell 100uL
	Y			Culture 100uL+CON Cell 100uL（lysis added before experiment over）
	Effector			Culture 100uL+Target cell 100uL
	Computational formula =（Effector-CON Auto Release）/（Y-Effector）
Application: Tecan i-control				Tecan i-control , 1.11.1.0
Device: infinite 200Pro				Serial number: 1412003460				Serial number of connected stacker:
Firmware: V_3.37_07/12_Infinite (Jul 20 2012/13.56.47)				MAI, V_3.37_07/12_Infinite (Jul 20 2012/13.56.47)
Date:	2019-03-21
Time:	17:44:37
System				GC0100244
User				GENECHEM\fjia
Plate				Costar 96 Flat Bottom White Polystyrene Cat. No.: 3600/3362/3917/3912/3922/3596 [COS96fw.pdfx]
Plate-ID (Stacker)
Shaking (Linear) Duration:				1	s
Shaking (Linear) Amplitude:				1	mm
Label: Label2
Mode				Absorbance
Wavelength				620	nm
Bandwidth				9	nm
Number of Flashes				25
Settle Time				0	ms
Part of Plate				A1-C12; D9-E11; F1-H12
Start Time:	2019/3/21 17:44:39
	Temperature: -- °C
<>	1	2	3	4	5	6	7	8	9	10	11	12
A	0.255667	0.25	0.252222	0.3027	0.2953	0.3074	0.251256	0.249991	0.25	0.2555	0.2709	0.2628
B	0.2511	0.2608	0.2564	0.3171	0.3217	0.30593	0.2637	0.2702	0.2567	0.3185	0.3102	0.30593
C	0.2535	0.2427	0.2594	0.255	0.2507	0.257	0.2527	0.2524	0.258	0.2859	0.2877	0.2777
D	0.565	0.5349	0.5536				0.5379	0.4944	0.5508
E	0.6534	0.8273	0.758				0.6582	0.6683	0.6389
F	0.233356	0.221112	0.230001	0.2361	0.2375	0.2419	0.258459	0.269999	0.25	0.3274	0.3163	0.30571
G	0.2418	0.2576	0.256	0.3075	0.2988	0.2941	0.2576	0.2416	0.2357	0.3296	0.3116	0.30577
H	0.2685	0.2419	0.2543	0.2544	0.263	0.2595	0.2574	0.2482	0.2511	0.253	0.2553	0.2572
End Time:	2019/3/21 17:45:42
<>	1	2	3	4	5	6	7	8	9	10	11	12
A	Ishikawa+DMEM			Ishikawa+DMEM+hydrogen			RNAi-GSDMD-Ishikawa+DMEM			RNAi-GSDMD-Ishikawa+DMEM+hydrogen
B	Ishikawa+DMEM+hydrogen+MCC950，			Ishikawa+DMEM+hydrogen+LPS+nigericin
C	Ishikawa+DMEM+hydrogen+VX-765			Ishikawa+DMEM+hydrogen+NAC						RNAi-GSDMD-Ishikawa+DMEM+富氢水+nigericin
D	Culture+Target maximun release（Ishikawa）						Culture+Target maximun release（RNAi-GSDMD-Ishikawa）
E	Culture+Target maximun release（HEC-1A）						Culture+Target maximun release（AN3CA）
F	HEC-1A+DMEM			HEC-1ADMEM+hydrogen			AN3CA+DMEM			AN3CA+DMEM+hydrogen
G	HEC-1A+DMEM+hydrogen+MCC950，			HEC-1A+DMEM+hydrogen+LPS+尼日亚菌素			AN3CA+DMEM+hydrogen+MCC950，			AN3CA+DMEM+hydrogen+LPS+nigericin
H	HEC-1A+DMEM+hydrogen+VX-765			HEC-1A+DMEM+hydrogen+NAC			AN3CA+DMEM+hydrogen+VX-765			AN3CA+DMEM+hydrogen水+NAC
