# Supplementary material for: Hydrogen inhibits endometrial cancer growth via a ROS/NLRP3/caspase-1/GSDMD-mediated pyroptotic pathway
Source: BMC Cancer. 2020 Jan 10;20:28. doi: 10.1186/s12885-019-6491-6 (PMC6954594; doi:10.1186/s12885-019-6491-6)
Supplement: Supplementary file 10 — Additional file 10. ELISA. Hydrogen treatment upregulated IL-1β release by ELISA in endometrial cancer cells. [file 12885_2019_6491_MOESM10_ESM.xlsx]

## Sheet: ELISA
ELISA
Hydrogen treatment upregulated IL-1β release by ELISA in endometrial cancer cells
OD 450 of Standard and experimential group by ELISA
Orifice plate，Column 1: ELISA Standard group, Column 2-10: experimential group
Layout
	1	2	3	4	5	6	7	8	9	10	11	12
A		Ishikawa+DMEM			HEC-1A+DMEM+hydrogen+MCC950			AN3CA+DMEM+hydrogen+VX-765
B		Ishikawa+DMEM+Hydrogen			HEC-1A+DMEM+hydrogen+LPS+nigericin			AN3CA+DMEM+hydrogen+NAC	18	18
C		Ishikawa+DMEM+Hydrogen+MCC950			HEC-1A+DMEM+hydrogen+VX-765			RNAi-GSDMD-Ishikawa+DMEM	19	19
D		Ishikawa+DMEM+Hydrogen+LPS+nigericin			HEC-1A+DMEM+hydrogen+NAC			RNAi-GSDMD-Ishikawa+DMEM+hydrogen	20	20
E		Ishikawa+DMEM+Hydrogen+VX-765			AN3CA+DMEM			RNAi-GSDMD-Ishikawa+DMEM+hydrogen+NAC	21	21
F		Ishikawa+DMEM+hydrogen+NAC			AN3CA+DMEM+hydrogen
G		HEC-1A+DMEM			AN3CA+DMEM+hydrogen+MCC950
H		HEC-1A+DMEM+hydrogen			AN3CA+DMEM+hydrogen+LPS+nigericin
OD 450 of Standard and experimential group
	OD450
	1	2	3	4	5	6	7	8	9	10	11	12
A	2.276	1.0005	1.2316	0.7686	0.2123	0.2209	0.2745	0.1959	0.1585	0.17
B	1.7128	1.1843	1.1041	0.9011	0.2863	0.2469	0.2633	0.1493	0.1307	0.1243
C	1.1584	1.1671	0.8965	1.0674	0.1789	0.1792	0.2168	0.3263	0.4084	0.3599
D	0.7429	1.0678	1.0656	0.9629	0.1752	0.1624	0.1708	0.3748	0.4017	0.5577
E	0.4501	1.1136	1.1623	1.1535	0.0975	0.0909	0.0928	0.5359	0.4889	0.3049
F	0.3646	1.1797	1.1279	1.1583	0.0822	0.0837	0.0779
G	0.2886	0.1123	0.1083	0.1058	0.0831	0.0849	0.0815
H	0.1743	0.1964	0.1799	0.1849	0.1042	0.1113	0.0901
OD 450 of Standard and experimential group
IL-1B Standard group (pg/ml)	OD450
8000	2.276
4000	1.7128
2000	1.1584
1000	0.7429
500	0.4501
250	0.3646
125	0.2886
0	0.1743
Group	OD450				Sample Concentration (pg/mL)	Group vs	Mean	STDEV	Group vs	P value	Group vs	P value
	Hole 1	Hole 2	Hole 3	Average
Ishikawa
CM	1.0005	1.2316	0.7686	1.00023	2098.44	1	1	0.232
H-CM	1.1843	1.1041	0.9011	1.06317	2308.22	2	1.063	0.146	2 vs 1	0.5811
H-CM+MCC950	1.1671	0.8965	1.0674	1.04367	2243.22	3	1.044	0.137	3 vs 2	0.8737
H-CM+LPS+Nigericin	1.0678	1.0656	0.9629	1.0321	2204.67	4	1.032	0.06	4 vs 2	0.6092
H-CM+VX-765	1.1136	1.1623	1.1535	1.14313	2574.78	5	1.143	0.026	5 vs 2	0.4832
H-CM+NAC	1.1797	1.1279	1.1583	1.1553	2615.33	6	1.155	0.026	6 vs 2	0.3809
CM+siGSDMD	0.326	0.4084	0.36	0.3648	-19.6667	7	0.365	0.041	7 vs 1	0.0345
H-CM+siGSDMD	0.375	0.4017	0.558	0.4449	247.333	8	0.445	0.099	8 vs 2	0.0482
H-CM+siGSDMD+NAC	0.536	0.4889	0.305	0.4433	242	9	0.443	0.122	9 vs 6	0.0097
HEC1A
CM	0.1123	0.1083	0.1058	0.1088	-873	1	0.109	0.003
H-CM	0.1964	0.1799	0.1849	0.187067	-612.111	2	0.187	0.008	2 vs 1	0.0021
H-CM+MCC950	0.2123	0.2209	0.2745	0.2359	-449.333	3	0.236	0.034	3 vs 2	0.1521
H-CM+LPS+Nigericin	0.2863	0.2469	0.2633	0.2655	-350.667	4	0.266	0.02	4 vs 2	0.0071
H-CM+VX-765	0.1789	0.1792	0.2168	0.191633	-596.889	5	0.192	0.022	5 vs 2	0.7732
H-CM+NAC	0.1752	0.1624	0.1708	0.169467	-670.778	6	0.169	0.006	6 vs 2	0.0127
AN3CA
CM	0.0975	0.0909	0.0928	0.0937333	-923.222	1	0.094	0.004
H-CM	0.1493	0.1307	0.1243	0.134767	-786.444	2	0.135	0.013	2 vs 1	0.0193
H-CM+MCC950	0.0831	0.0849	0.0815	0.0831667	-958.444	3	0.083	0.002	3 vs 2	0.0198
H-CM+LPS+Nigericin	0.196	1.585	0.17	0.175	-653	4	0.175	0.019	4 vs 2	0.0232
H-CM+VX-765	0.082	0.0837	0.0779	0.081	-964.778	5	0.081	0.001	5 vs 2	0.0202
H-CM+NAC	0.1042	0.1113	0.0901	0.101867	-896.111	6	0.102	0.011	6 vs 2	0.0475
