# Supplementary material for: Hydrogen inhibits endometrial cancer growth via a ROS/NLRP3/caspase-1/GSDMD-mediated pyroptotic pathway
Source: BMC Cancer. 2020 Jan 10;20:28. doi: 10.1186/s12885-019-6491-6 (PMC6954594; doi:10.1186/s12885-019-6491-6)
Supplement: Supplementary file 11 — Additional file 11. in vivo. Hydrogen-rich water treatment inhibits endometrial tumorigenesis in vivo. [file 12885_2019_6491_MOESM11_ESM.xlsx]

## Sheet: in vivo
Hydrogen-rich water treatment inhibits endometrial tumorigenesis in vivo
一、Data（3/15 started implanting cells，3/31 started collecting data (mice weight, measuring the length and diameter of the tumor)））
Group	Date	2019.03.31				2019.04.03								2019.04.06								2019.04.09								2019.04.11								2019.04.13								2019.04.16
		D1				D4								D7								D10								D12								D14								D17
	Number	Weight（g）	L（mm)	W（mm)	Tumor Volume（mm3）	Weight（g）	L（mm)	W（mm)	Tumor Volume（mm3）	Weight Increase	Weight Increase%	Tumor Volume Increase	Tumor Volume Increase%	Weight（g）	L（mm)	W（mm)	Tumor Volume（mm3）	Weight Increase	Weight Increase%	Tumor Volume Increase	Tumor Volume Increase%	Weight（g）	L（mm)	W（mm)	Tumor Volume（mm3）	Weight Increase	Weight Increase%	Tumor Volume Increase	Tumor Volume Increase%	Weight（g）	L（mm)	W（mm)	Tumor Volume（mm3）	Weight Increase	Weight Increase%	Tumor Volume Increase	Tumor Volume Increase%	Weight（g）	L（mm)	W（mm)	Tumor Volume（mm3）	Weight Increase	Weight Increase%	Tumor Volume Increase	Tumor Volume Increase%	Weight（g）	L（mm)	W（mm)	Tumor Volume（mm3）
AN3CA hydrogen-rich water	H1	18.1	8.76	6.32	183.112	18.7	11.59	9.86	589.679	0.6	3.31	406.57	222.04	20.8	17.33	13.57	1670.08	2.1	11.22	1080.4	183.22	22.2	21.34	16.57	3066.32	1.4	6.73	1396.24	83.6	22.6	22.79	18.24	3968.01	0.4	1.8	901.69	29.41	sacrificed
	H2	19.2	3.31	2.22	8.53714	19.7	3.63	3.33	21.0656	0.5	2.6	12.53	146.72	19.6	5.63	4.87	69.8787	-0.1	-0.51	48.81	231.66	19.8	6.75	5.62	111.572	0.2	1.02	41.69	59.66	18.8	9.23	7.3	257.41	-1	-5.05	145.84	130.72	19.5	10.39	8.92	432.637	0.7	3.723	175.23	68.074	21.4	14.05	10.34	786.133
	H3	20.1	8.45	6.22	171.087	21	11.35	8.92	472.611	-0.1	-0.498	301.52	176.23	21.6	18.74	12.14	1445.39	0.6	2.86	972.78	205.83	22.2	23.28	15.13	2788.94	0.6	2.78	1343.55	92.95	22.2	22.57	17.36	3559.67	0	0	770.73	27.64	sacrificed
		2019.05.13				2019.5.15								2019.5.18								2019.5.21								2019.5.23								2019.5.25								2019.5.28 sacrificed
	H4	17	4.55	4.23	42.606	17	6.11	6	115.112	0	0	72.5	170.15	18	8.62	7.31	241.057	1	0.058	125.95	109.41	18.8	12.17	9.88	621.703	0.8	0.044	380.64	157.9	19.8	13.72	10.39	775.11	1	5.32	153.41	24.67	21.1	15.53	12.7	1310.86	1.3	6.56	535.75	69.12	22.6	18.92	15.3	2317.83
	H5	21.3	8.98	5.75	155.378	22.9	13.76	9.77	687.363	1.6	7.51	531.98	342.37	24.1	16.09	12.1	1232.84	1.2	5.24	545.48	79.36	25.6	23.88	18.55	4300.32	1.5	6.22	3067.48	248.81	26.1	24.47	18.91	4579.26	0.5	1.95	278.94	6.49	27.2	24.01	19.2	4632.05	1.1	4.21	52.79	1.15	28.2	23.59	19	4456.7
	H6	17.9	5.1	4.91	64.3445	19.2	8.78	7	225.148	1.3	7.26	160.81	249.93	18.8	10.53	8.8	426.749	-0.4	-0.021	201.6	89.54	20.1	15.26	12.42	1231.9	1.3	6.91	805.15	188.67	20.5	15.53	13.5	1481.21	0.4	1.99	249.31	20.24	21.5	16.23	15.11	1939.21	1	4.89	457.99	30.92	22.8	18.82	17.11	2883.35
AN3CA Purifty water		2019.03.31				2019.04.03								2019.04.06								2019.04.09								2019.04.11								2019.04.13								2019.04.16
	P1	19.4	4.21	3.56	27.9229	19.7	6.02	4.73	70.4851	0.3	1.54	42.57	152.47	19.8	9.31	7.64	284.39	0.1	5.07	213.9	303.45	20	12.62	10.27	696.592	0.2	1.01	41.22	14.49	18.8	14.32	10.94	896.925	-1.2	-6	200.33	28.76	19.5	16.47	11.71	1181.91	0.7	3.723	284.99	31.774	21.1	17.83	13.53	1708.15
	P2	22.2	10.45	7.21	284.292	23.9	13.06	10.38	736.404	1.7	7.66	452.11	159.03	24.3	18.69	15.21	2262.8	0.4	1.67	1526.4	207.28	25	21.81	18.36	3847.51	0.7	2.88	1584.71	70.03	24.7	23.02	19.66	4656.4	-0.3	-1.2	808.89	21.02	sacrificed
	P3	21.1	0	0	0	22.3	0	0	0	1.2	5.69	0	0	22.1	3.21	2.78	12.9829	-0.2	-8.97	12.98	100	21.9	5.42	4.3	52.4463	-0.2	-0.9	39.47	304.08	20.9	6.48	4.02	54.8031	-1	-4.57	2.35	4.48	21.1	8.12	6.39	173.515	0.2	0.957	118.71	216.624	22.5	10.33	8.88	426.29
说明：
Tumor Volume=π/6​×L×W×W，also=3.14/6​×L​×W×W。L=Long diameter, W=Short diameter
Mean
hydrogen-rich water					120.912				361.119								1061.78								1988.94								2595.03								432.64								786.13
Purify Water					104.072				268.963								853.391								1532.18								1869.38								677.71								1067.22
Mice weight	H3 P3
		D1	D4	D7	D10	D12	D14	D17	D19	D21	D24
AN3CA hydrogen-rich water	H1	18.1	18.7	20.8	22.2	22.6
	H2	19.2	19.7	19.6	19.8	18.8	19.5	21.4	22.5	22.7	22
	H3	20.1	21	21.6	22.2	22.2
AN3CA Purifty water	P1	19.4	19.7	19.8	20	18.8	19.5	21.1	23.7	24.8	24.8
	P2	22.2	23.9	24.3	25	24.7
	P3	21.1	22.3	22.1	21.9	20.9	21.1	22.5	23.8	23.8	24
P value		0.113	0.17	0.345	0.641	0.92	0.474	0.446
Tumor Volume	H6 P3
		D1	D4	D7	D10	D12	D14	D17	D19	D21	D24
AN3CA hydrogen-rich water	H1	183.11	589.68	1670.08	3066.32	3968.01
	H2	8.54	21.07	69.88	111.57	257.41	432.64	786.13	1387.82	1904.74	2982.27
	H3	171.09	472.61	1445.39	2788.94	3559.67
	H4	42.61	115.11	241.06	621.7	775.11	1310.86	2317.83
	H5	155.38	687.36	1232.84	4300.32	4579.26	4632.05	4456.7
	H6	64.34	225.15	426.75	1231.9	1481.21	1939.2	2883.35
AN3CA Purifty water	P1	27.92	70.49	284.39	696.59	896.92	1181.91	1708.15	3256.3	3782.97	5149.03
	P2	284.29	736.4	2262.8	3847.51	4656.4
	P3	0	0	12.98	52.45	54.8	173.51	426.29	1345.1	1596.56	2627.82
Mice Weight	H6 P3
		D1	D4	D7	D10	D12	D14	D17	D19	D21	D24
AN3CA hydrogen-rich water	H1	18.1	18.7	20.8	22.2	22.6	0	0	0	0	0
	H2	19.2	19.7	19.6	19.8	18.8	19.5	21.4	22.5	22.7	22
	H3	20.1	21	21.6	22.2	22.2	0	0	0	0	0
	H4	17	17	18	18.8	19.8	21.1	22.6	0	0	0
	H5	21.3	22.9	24.1	25.6	26.1	27.2	28.2	0	0	0
	H6	17.9	19.2	18.8	20.1	20.5	21.5	22.8	0	0	0
AN3CA Purifty water	P1	19.4	19.7	19.8	20	18.8	19.5	21.1	23.7	24.8	24.8
	P2	22.2	23.9	24.3	25	24.7	0	0	0	0	0
	P3	21.1	22.3	22.1	21.9	20.9	21.1	22.5	23.8	23.8	24
Tumor Volume Increase Times	H6 P3
		D1	D4	D7	D10	D12	D14	D17	D19	D21	D24		The speed of tumor volume increase time was gradually decline in HRW group. (H1:D4-D12:222.04,183.22,83.60,29.41; H2:D4-24:146.72, 231.66, 59.66, 130.72, 68.07, 81.705, 76.538, 32.247, 56.571; H3:D4-D12: 176.23, 205.83, 92.95, 27.64; H4:D4-D17:170.15, 109.41, 157.90, 24.67, 69.12, 76.81; H5: D4-D17: 342.37, 79.36, 248.81, 6.49. 1.15, -3.78; H6: D4-D17: 249.93, 89.54, 188.67, 20.24, 30.92, 48.68).
AN3CA hydrogen-rich water	H1	1	222.04	183.22	83.6	29.41
	H2	1	146.72	231.66	59.66	130.72	68.074	81.705	76.538	37.247	56.571
	H3	1	176.23	205.83	92.95	27.64
	H4	1	170.15	109.41	157.9	24.67	69.12	76.81
	H5	1	342.37	79.36	248.81	6.49	1.15	-3.78
	H6	1	249.93	89.54	188.67	20.24	30.92	48.68
AN3CA Purifty water	P1	1	152.47	303.45	14.49	28.76	31.774	44.525	90.633	16.174	36.111
	P2	1	159.03	207.28	70.03	21.02
	P3	1	0	100	304.08	4.48	216.624	145.686	215.536	18.695	64.593
Mice Weight Increase Times	H6 P3
		D1	D4	D7	D10	D12	D14	D17	D19	D21	D24
AN3CA hydrogen-rich water	H1	1	3.31	11.22	6.73	1.8
	H2	1	2.6	-0.51	1.02	-5.05	3.723	9.744	5.14	0.889	-3.084
	H3	1	-0.498	2.86	2.78	0
	H4	1	0	0.058	0.044	5.32	6.56	7.11
	H5	1	7.51	5.24	6.22	1.95	4.21	3.67
	H6	1	7.26	-0.021	6.91	1.99	4.89	6.05
AN3CA Purifty water	P1	1	1.54	5.07	1.01	-6	3.723	8.205	12.322	4.641	0
	P2	1	7.66	1.67	2.88	-1.2
	P3	1	5.69	-8.97	-0.9	-4.57	0.957	6.635	5.778	0	8.403
P			0.07526	0.3586	0.904	0.4537	0.255	0.3587
Define the first day weight is 1			Weight Increase Times=Day Weight/First day weight
		D1	D4			D7			D10			D12			D14			D17			D19			D21			D24
Group	Date	2019.03.31	2019.04.03			2019.04.06			2019.04.09			2019.04.11			2019.04.13			2019.04.16			2019.04.18			2019.04.20			2019.04.23
	Number	Weight（g）	Weight	Mean	STd	Weight	Mean	STd	Weight	Mean	STd	Weight	Mean	STd	Weight	Mean	STd	Weight Increase Times	Mean	STd	Weight Increase Times	Mean	STd	Weight Increase Times	Mean	STd	Weight Increase Times	Mean	STd
AN3CA hydrogen-rich water	H1	1	1.033	1.0494	0.032	1.149	1.0809	0.038	1.227	1.065	0.053	1.249	1.024	0.078		1.016	0		1.321	0		1.39	0		1.401	0		1.358	0
	H2	1	1.026			1.021			1.031			0.979			1.0156			1.321			1.389			1.401			1.358
	H3	1	1.045			1.075			1.104			1.104
	H4	1	1.0448			1.0588			1.1058			1.1647			1.2411			1.3294
	H5	1	1.0751			1.1314			1.2018			1.2253			1.277			1.3239
	H6	1	1.0726			1.0502			1.1452			1.1452			1.2011			1.2737
				0.0494			0.0315			-0.0159			-0.041			-0.008			0.305			0.069			0.011			-0.043
AN3CA Pure water	P1	1	1.015	1.035	0.01	1.021	1.097	0.051	1.031	1.121	0.099	0.969	1.111	0.135	1.0156	1.008	0.011	1.279	1.298	0.026	1.436	1.414	0.031	1.503	1.448	0.078	1.503	1.454	0.07
	P2	1	1.077			1.095			1.126			1.113
	P3	1	1.057			1.047			1.038			0.991			1			1.316			1.392			1.392			1.404
Decreased Compared				0.035			0.062			0.024			-0.01			-0.103			0.29			0.116			0.034			0.006
Decreased Compared%							3.92			4.996			12.871									1.6973			3.2459			6.6024
P value			0.9887			0.446			0.1777			0.1063			0.1142			0.5527
Define the first day tumor volume is 1			Tumor Volume Increase Times=Day Tumor Volume/First day Tumor Volume
		D1	D4			D7			D10			D12			D14			D17			D19			D21			D24
Group	Date	2019.03.31	2019.04.03			2019.04.06			2019.04.09			2019.04.11			2019.04.13			2019.04.16			2019.04.18			2019.04.20			2019.04.23
	Number	Tumor Volume Increase Times	Tumor Volume Increase Times	Mean	STd	Tumor Volume Increase Times	Mean	STd	Tumor Volume Increase Times	Mean	STd	Tumor Volume Increase Times	Mean	STd	Tumor Volume Increase Times	Mean	STd	Tumor Volume Increase Times	Mean	STd	Tumor Volume Increase Times	Mean	STd	Tumor Volume Increase Times	Mean	STd	Tumor Volume Increase Times	Mean	STd
AN3CA hydrogen-rich water	H1	1	3.22	3.179	0.716	9.121	7.663	1.278	16.746	17.921	5.203	21.67	23.884	4.856		35.34	10.218		54.99	26.893		162.508	0		223.037	0		349.212	0
	H2	1	2.467			8.183			13.064			30.142			50.66			92.053			162.508			223.037			349.212
	H3	1	2.762			8.448			16.301			20.806
	H4	1	2.70147			5.6573			14.5904			18.1908			30.7641			54.3963
	H5	1	4.4237			7.9343			27.676			29.4713			29.8111			28.6825
	H6	1	3.4993			6.6327			19.1467			23.0216			30.1398			44.8142
AN3CA Pure water	P1	1	2.525	2.038	0.9	10.186	10.375	2.516	24.949	30.311	20.004	32.125	34.435	19.314	42.332	107.921	92.757	61.18	243.735	258.172	116.63	730.865	868.659	135.493	866.027	1033.13	184.421	1406.12	1727.74
	P2	1	2.59			7.959			13.534			16.379
	P3	1	1			12.98			52.45			54.8			173.51			426.29			1345.1			1596.56			2627.82
Decreased Compared							1.791									57.61			151.682			568.357			642.99			1056.91
Decreased Compared%							17.262			49.292			29.705			53.0583			62.2323			77.765			74.246			75.1649
P value	P			0.075			0.0615			0.1734			0.2216			0.1505			0.1719
	Number	ROI	Mean	STd					There was a trend in the relative tumor volume in the HRW group on day 1-24 compared to the control group (HRW vs. NC: D4, 3.179 vs 2.038; D7, 7.663 vs 10.375; D10, 17.921 vs 30.311; D12, 23.884 vs 34.435, D14, 35.340 vs 107.921, D17, 54.990 vs 243.735, D19, 162.508 vs 730.865, D21, 223.037 vs 866.027, D24, 349.212 vs 1406.121). (P-value: D4, 0.075, D7, 0.061, D10, 0.173, D12, 0.22, D14, 0.150, D…
	#1	6597000	51089000
	#2	24470000
	#3	122200000
	#4	275500000	4.57913e+08
	#5	1020000000
	#6	78240000
AVERAGE_Tumor Volume（mm3）					STDEV_Tumor Volume（mm3）
Time	Group				Time	Group
	H	P				H	P
0	0	0			0	0	0
0	0	0			0	0	0
D1	120.91	104.07			D1	97.5	156.7
D4	361.12	268.96			D4	300.26	406.35
D7	1061.78	853.39			D7	866.33	1228.1
D10	1988.94	1532.18			D10	1631.76	2030.83
D12	2595.03	1869.38			D12	2034.71	2450.09
D14	432.64	677.71			D14	#DIV/0!	713.05
D17	786.13	1067.22			D17	#DIV/0!	906.41
D19	1387.82	2300.7			D19	#DIV/0!	1351.42
D21	1904.74	2689.77			D21	#DIV/0!	1546.02
D24	2982.27	3888.42			D24	#DIV/0!	1782.76
AVERAGE_Tumor Weight（g）					STDEV_Tumor Weight（g）
AVERAGE_Tumor Weight（g）	Group				STDEV_tumor weight（g）	Group
	H	P				H	P
	2.977	4.244				0.251	1.777
T-TEST_Tumor Weight			P VALUE
H	VS	P	0.340265
	D12
	1.Analysis Details：
	Groups	Animal No.	Image Number	ROI	Total Radiant Efficiency [p/s] / [μW/cm2]	Avg Radiant Efficiency [p/s/cm2/sr] / [μW/cm2]	Stdev Radiant Efficiency	Min Radiant Efficiency	Max Radiant Efficiency
	Hydrogen Group	1	CZH20190411171448_001A	ROI 1	6707000	32970	51590	-2289	338300
		2	CZH20190411171629_001A	ROI 2	44760000	220000	813700	-7901	6826000
		3	CZH20190411171728_001A	ROI 3	125500000	617000	1140000	-5503	8720000
	Pure Water Group	4	CZH20190411171847_001A	ROI 1	276500000	1359000	5236000	-69090	63220000
		5	CZH20190411171932_001A	ROI 2	1023000000	5026000	10220000	-47420	66280000
		6	CZH20190411172014_001A	ROI 3	79010000	388300	1583000	-24120	15330000
	2.Graph：
	Total Radiant Efficiency [p/s] / [μW/cm2]						Avg Radiant Efficiency [p/s/cm2/sr] / [μW/cm2]
	3.T-TEST：
	T-TEST_Total Radiant Efficiency			P VALUE
	Hydrogen Group	VS	Pure Water Group	0.297502
	D13
	1.Analysis Details：
	Groups	Animal No.	Image Number	ROI	Total Radiant Efficiency [p/s] / [μW/cm2]	Avg Radiant Efficiency [p/s/cm2/sr] / [μW/cm2]	Stdev Radiant Efficiency	Min Radiant Efficiency	Max Radiant Efficiency
	Hydrogen Water Group	1	CZH20190412123034_001A	ROI 1	20320000	99850	139000	-1641	833000
		3	CZH20190412124349_001A	ROI 2	356700000	1753000	2711000	-36930	20170000
	Pure Water Group	5	CZH20190412123224_001	ROI 1	1051000000	5167000	8023000	-52040	45590000
	2.Graph：
	Total Radiant Efficiency [p/s] / [μW/cm2]						Avg Radiant Efficiency [p/s/cm2/sr] / [μW/cm2]
	D24
	1.Analysis Details：
	Groups	Animal No.	Image Number	ROI	Total Radiant Efficiency [p/s] / [μW/cm2]	Avg Radiant Efficiency [p/s/cm2/sr] / [μW/cm2]	Stdev Radiant Efficiency	Min Radiant Efficiency	Max Radiant Efficiency
	Hydrogen Water Group	2	CZH20190423100129_001	ROI 1	396000000	1950000	3430000	-31700	18200000
	Pure Water Group	4	CZH20190423100235_001A	ROI 1	215000000	1060000	1720000	-17000	10400000
		6	CZH20190423100326_001A	ROI 2	736000000	3620000	6410000	-47000	34100000
	2.Graph：
	Total Radiant Efficiency [p/s] / [μW/cm2]						Avg Radiant Efficiency [p/s/cm2/sr] / [μW/cm2]
	Total Radiant Efficiency [p/s] / [μW/cm2]
		H1	H2	H3	Mean	SD	P1	P2	P3	Mean	SD	P
	D12	277000000	1020000000	79000000	4.58667e+08	4.96107e+08	6710000	44800000	126000000	59170000	6.09295e+07	0.2387
	D13		1050000000		1050000000	0	20300000		357000000	188650000	2.38083e+08
	D24	215000000		736000000	475500000	3.68403e+08		396000000		396000000	0
	Avg Radiant Efficiency [p/s/cm2/sr] / [μW/cm2]
		H1	H2	H3	Mean	SD	P1	P2	P3	Mean	SD
	D12											0.23884
	D13
	D24
	Min Radiant Efficiency
		H1	H2	H3	Mean	SD	P1	P2	P3	Mean	SD
	D12											0.0335
	D13
	D24
	Max											0.06179
[truncated: 29 more columns]
